# Supplementary material for: Evaluating synthetic odours and trap designs for monitoring Anopheles farauti in Queensland, Australia
Source: Malar J. 2019 Sep 2;18:299. doi: 10.1186/s12936-019-2923-7 (PMC6721334; doi:10.1186/s12936-019-2923-7)
Supplement: Supplementary file 1 — Additional file 1. Complete dataset for lure comparison and trap comparison study. [file 12936_2019_2923_MOESM1_ESM.xlsx]

## Sheet: Lure comparison study
Trap type	CO2 source	Odour bait	Odour bait nr	Start time	End time	Temperature (°C)	Humidity (%)	Rainfall	An. farauti	Anopheles spp (other)	Aedes spp	Coquillettidia	Culex spp	Mansonia spp	Verrallinea spp	Tripteroides spp	Total trapped
BG-Suna	Tank	None	1	16.00	8.30	21.68	63.6	N	146	0	35	20	157	4	108	0	470
BG-Suna	Tank	BG-Lure	2	16.00	8.30	21.68	63.6	N	386	0	83	2	81	3	42	0	597
BG-Suna	Tank	MB5	3	16.00	8.30	21.68	63.6	N	48	0	8	0	9	1	15	0	81
BG-Suna	Tank	Sock	4	16.00	8.30	21.68	63.6	N	0	0	0	0	0	0	0	0	0
BG-Suna	Tank	Sock	4	16.00	8.30	18.74	67	N	177	0	37	5	43	4	58	0	324
BG-Suna	Tank	None	1	16.00	8.30	18.74	67	N	198	0	22	5	73	1	47	0	346
BG-Suna	Tank	BG-Lure	2	16.00	8.30	18.74	67	N	121	0	17	1	55	3	26	0	223
BG-Suna	Tank	MB5	3	16.00	8.30	18.74	67	N	12	0	7	0	11	0	38	0	68
BG-Suna	Tank	MB5	3	16.00	8.30	18.12	68.4	N	30	0	5	0	5	0	16	0	56
BG-Suna	Tank	Sock	4	16.00	8.30	18.12	68.4	N	157	0	24	4	43	3	29	0	260
BG-Suna	Tank	None	1	16.00	8.30	18.12	68.4	N	63	0	8	6	14	1	19	0	111
BG-Suna	Tank	BG-Lure	2	16.00	8.30	18.12	68.4	N	36	0	6	1	18	0	26	0	87
BG-Suna	Tank	BG-Lure	2	16.00	8.30	19.3	61.8	N	92	0	24	2	47	0	17	0	182
BG-Suna	Tank	MB5	3	16.00	8.30	19.3	61.8	N	104	0	6	0	15	2	13	0	140
BG-Suna	Tank	Sock	4	16.00	8.30	19.3	61.8	N	37	0	2	1	1	0	4	0	45
BG-Suna	Tank	None	1	16.00	8.30	19.3	61.8	N	1	0	1	3	6	0	10	0	21
BG-Suna	Tank	None	1	16.00	8.30	21.64	63.8	Y	39	0	19	16	99	1	56	0	230
BG-Suna	Tank	Sock	4	16.00	8.30	21.64	63.8	Y	132	1	32	8	61	3	62	0	299
BG-Suna	Tank	BG-Lure	2	16.00	8.30	21.64	63.8	Y	0	0	0	0	2	0	0	0	2
BG-Suna	Tank	MB5	3	16.00	8.30	21.64	63.8	Y	7	0	8	0	9	0	24	0	48
BG-Suna	Tank	MB5	3	16.00	8.30	20.98	56.6	N	47	1	28	0	12	2	25	0	115
BG-Suna	Tank	None	1	16.00	8.30	20.98	56.6	N	87	1	12	8	35	1	25	0	169
BG-Suna	Tank	Sock	4	16.00	8.30	20.98	56.6	N	57	1	37	9	23	4	42	0	173
BG-Suna	Tank	BG-Lure	2	16.00	8.30	20.98	56.6	N	18	1	6	1	15	0	52	0	93
BG-Suna	Tank	BG-Lure	2	16.00	8.30	19.46	77	N	90	0	74	1	113	0	32	0	310
BG-Suna	Tank	MB5	3	16.00	8.30	19.46	77	N	56	1	13	0	26	1	21	0	118
BG-Suna	Tank	None	1	16.00	8.30	19.46	77	N	43	0	14	4	29	1	18	1	110
BG-Suna	Tank	Sock	4	16.00	8.30	19.46	77	N	1	0	0	0	0	0	5	0	6
BG-Suna	Tank	Sock	4	16.00	8.30	21.3	70	N	207	0	188	6	66	5	55	0	527
BG-Suna	Tank	BG-Lure	2	16.00	8.30	21.3	70	N	119	0	63	2	56	1	23	0	264
BG-Suna	Tank	MB5	3	16.00	8.30	21.3	70	N	0	0	0	0	0	0	5	0	5
BG-Suna	Tank	None	1	16.00	8.30	21.3	70	N	35	1	7	8	37	3	26	0	117
BG-Suna	Tank	BG-Lure	2	16.00	8.30	21.46	74.8	N	75	1	139	4	94	2	10	0	325
BG-Suna	Tank	None	1	16.00	8.30	21.46	74.8	N	51	0	32	17	57	2	14	0	173
BG-Suna	Tank	Sock	4	16.00	8.30	21.46	74.8	N	15	0	21	13	14	1	6	0	70
BG-Suna	Tank	MB5	3	16.00	8.30	21.46	74.8	N	2	2	10	0	7	2	12	0	35
BG-Suna	Tank	MB5	3	16.00	8.30	21.42	79.4	N	32	1	144	1	11	0	2	0	191
BG-Suna	Tank	BG-Lure	2	16.00	8.30	21.42	79.4	N	79	1	89	9	76	5	3	0	262
BG-Suna	Tank	None	1	16.00	8.30	21.42	79.4	N	25	1	24	10	40	4	13	0	117
BG-Suna	Tank	Sock	4	16.00	8.30	21.42	79.4	N	63	1	58	13	69	4	23	0	231
BG-Suna	Tank	Sock	4	16.00	8.30	21.68	78	Y	62	1	153	5	81	2	11	0	315
BG-Suna	Tank	MB5	3	16.00	8.30	21.68	78	Y	3	0	13	1	16	0	8	0	41
BG-Suna	Tank	BG-Lure	2	16.00	8.30	21.68	78	Y	20	1	35	3	41	0	6	0	106
BG-Suna	Tank	None	1	16.00	8.30	21.68	78	Y	36	0	11	8	76	3	22	0	156
BG-Suna	Tank	None	1	16.00	8.30	21	81.4	Y	35	0	49	8	89	1	12	0	194
BG-Suna	Tank	Sock	4	16.00	8.30	21	81.4	Y	32	0	29	15	72	1	10	0	159
BG-Suna	Tank	MB5	3	16.00	8.30	21	81.4	Y	1	0	4	0	1	0	3	1	10
BG-Suna	Tank	BG-Lure	2	16.00	8.30	21	81.4	Y	20	0	6	0	28	0	32	0	86
BG-Suna	Tank	MB5	3	16.00	8.30	22	80.4	Y	1	0	14	0	9	0	3	0	27
BG-Suna	Tank	Sock	4	16.00	8.30	22	80.4	Y	46	0	46	27	136	3	12	0	270
BG-Suna	Tank	BG-Lure	2	16.00	8.30	22	80.4	Y	32	0	33	2	45	0	2	0	114
BG-Suna	Tank	None	1	16.00	8.30	22	80.4	Y	55	2	3	13	73	0	19	1	166
BG-Suna	Tank	None	1	16.00	8.30	23.02	77	Y	41	2	49	4	138	0	11	0	245
BG-Suna	Tank	MB5	3	16.00	8.30	23.02	77	Y	1	1	7	0	6	1	2	0	18
BG-Suna	Tank	Sock	4	16.00	8.30	23.02	77	Y	11	0	18	8	37	3	2	0	79
BG-Suna	Tank	BG-Lure	2	16.00	8.30	23.02	77	Y	30	0	11	0	57	2	10	3	113
BG-Suna	Tank	BG-Lure	2	16.00	8.30	22.58	83.6	Y	43	0	147	2	116	0	8	0	316
BG-Suna	Tank	None	1	16.00	8.30	22.58	83.6	Y	28	1	20	18	172	2	12	0	253
BG-Suna	Tank	MB5	3	16.00	8.30	22.58	83.6	Y	0	0	8	0	5	0	2	0	15
BG-Suna	Tank	Sock	4	16.00	8.30	22.58	83.6	Y	28	1	15	11	90	2	14	0	161
BG-Suna	Tank	Sock	4	16.00	8.30	22.34	83.4	Y	15	0	21	16	133	1	7	0	193
BG-Suna	Tank	BG-Lure	2	16.00	8.30	22.34	83.4	Y	18	0	26	6	84	0	2	0	136
BG-Suna	Tank	None	1	16.00	8.30	22.34	83.4	Y	9	0	14	18	73	2	1	0	117
BG-Suna	Tank	MB5	3	16.00	8.30	22.34	83.4	Y	0	0	2	0	4	0	0	0	6

## Sheet: Trap comparison study
Date	Odour bait	CO2 source	Trap type	Treatment	Start time	End time	Temperature (°C)	Humidity (%)	Rainfall	An. farauti	An. bancroftii	Ae. kochi	Ae. notoscripto	Ae. palmarum	Ae. vigilax	Coquillettidia	Cx. annulirostris	Cx. hilli	Cx. sitiens	Ma. septempunctuata	Ma. uniformis	Ve. carmenti	Ve. funerea	Ve. lineata	Tr. magnetiensis	Total
2017-07-06	BG-Lure	Tank	PBT	1	16:00:00	08:30:00	21.4	85.2	N	1	0	4	0	0	36	3	2	29	5	0	0	1	23	0	0	104
2017-07-06	BG-Lure	Tank	BGS2	2	16:00:00	08:30:00	21.4	85.2	N	14	0	25	0	0	17	2	6	66	34	0	2	5	19	0	0	190
2017-07-06	BG-Lure	Tank	BGB	4	16:00:00	08:30:00	21.4	85.2	N	18	0	16	0	0	13	0	0	7	3	0	0	1	1	0	0	59
2017-07-06	BG-Lure	Tank	BGSuna	3	16:00:00	08:30:00	21.4	85.2	N	10	0	4	2	0	18	4	5	32	29	0	0	6	16	0	0	126
2017-07-07	BG-Lure	Tank	BGSuna	3	16:00:00	08:30:00	20.66	84.4	N	14	0	12	4	0	98	3	0	65	6	0	0	23	44	0	0	269
2017-07-07	BG-Lure	Tank	PBT	1	16:00:00	08:30:00	20.66	84.4	N	1	0	1	2	0	19	2	0	11	6	0	0	6	8	0	0	56
2017-07-07	BG-Lure	Tank	BGS2	2	16:00:00	08:30:00	20.66	84.4	N	0	0	0	0	0	6	0	0	7	0	0	0	1	3	0	0	17
2017-07-07	BG-Lure	Tank	BGB	4	16:00:00	08:30:00	20.66	84.4	N	8	0	3	0	0	15	1	1	16	2	0	0	25	100	0	0	171
2017-07-09	BG-Lure	Tank	BGB	4	16:00:00	08:30:00	23.02	78.2	N	15	1	12	0	0	60	0	0	14	0	0	0	37	66	0	0	205
2017-07-09	BG-Lure	Tank	BGSuna	3	16:00:00	08:30:00	23.02	78.2	N	78	0	45	1	1	45	9	3	39	42	2	1	81	26	0	0	373
2017-07-09	BG-Lure	Tank	PBT	1	16:00:00	08:30:00	23.02	78.2	N	4	0	13	2	0	20	1	0	1	5	0	0	5	12	0	0	63
2017-07-09	BG-Lure	Tank	BGS2	2	16:00:00	08:30:00	23.02	78.2	N	26	1	10	0	0	22	0	4	35	54	0	0	56	16	0	0	224
2017-07-10	BG-Lure	Tank	BGS2	2	16:00:00	08:30:00	23.82	75.6	N	134	3	167	0	0	51	0	4	100	40	0	0	37	66	0	0	602
2017-07-10	BG-Lure	Tank	BGB	4	16:00:00	08:30:00	23.82	75.6	N	111	0	151	1	0	41	6	18	71	100	0	0	37	99	0	0	635
2017-07-10	BG-Lure	Tank	BGSuna	3	16:00:00	08:30:00	23.82	75.6	N	72	0	33	0	0	35	1	5	6	14	0	1	15	30	0	0	212
2017-07-10	BG-Lure	Tank	PBT	1	16:00:00	08:30:00	23.82	75.6	N	1	0	0	0	0	5	1	0	3	5	0	0	0	4	0	0	19
2017-07-11	BG-Lure	Tank	BGS2	2	16:00:00	08:30:00	23	79	N	126	0	193	1	0	95	1	7	57	116	0	1	47	69	0	0	713
2017-07-11	BG-Lure	Tank	BGSuna	3	16:00:00	08:30:00	23	79	N	97	0	125	0	0	40	6	12	13	142	0	0	50	49	0	0	534
2017-07-11	BG-Lure	Tank	BGB	4	16:00:00	08:30:00	23	79	N	79	0	30	0	0	42	5	1	16	29	0	1	17	27	0	0	247
2017-07-11	BG-Lure	Tank	PBT	1	16:00:00	08:30:00	23	79	N	0	0	3	0	0	7	1	0	6	3	0	0	0	4	0	0	24
2017-07-12	BG-Lure	Tank	PBT	1	16:00:00	08:30:00	21.44	84.8	Y	1	0	9	0	0	4	0	0	14	0	0	0	2	46	0	0	76
2017-07-12	BG-Lure	Tank	BGB	4	16:00:00	08:30:00	21.44	84.8	Y	2	1	2	0	0	1	0	0	2	3	0	2	5	14	0	0	32
2017-07-12	BG-Lure	Tank	BGS2	2	16:00:00	08:30:00	21.44	84.8	Y	42	0	9	0	0	7	0	0	14	6	0	0	2	8	0	0	88
2017-07-12	BG-Lure	Tank	BGSuna	3	16:00:00	08:30:00	21.44	84.8	Y	60	0	17	0	0	25	2	4	15	60	0	0	172	156	0	0	511
2017-07-13	BG-Lure	Tank	BGB	4	16:00:00	08:30:00	20.88	82.2	Y	0	0	1	0	0	2	0	0	5	2	0	2	27	31	0	0	70
2017-07-13	BG-Lure	Tank	PBT	1	16:00:00	08:30:00	20.88	82.2	Y	0	0	0	0	0	0	0	0	0	0	0	0	0	0	0	0	0
2017-07-13	BG-Lure	Tank	BGSuna	3	16:00:00	08:30:00	20.88	82.2	Y	60	0	53	0	0	33	2	6	25	37	1	1	39	37	0	0	294
2017-07-13	BG-Lure	Tank	BGS2	2	16:00:00	08:30:00	20.88	82.2	Y	2	0	0	0	0	0	0	0	8	0	0	0	0	10	0	0	20
2017-07-14	BG-Lure	Tank	BGSuna	3	16:00:00	08:30:00	21.66	77.2	Y	9	0	24	1	0	45	3	2	33	18	0	0	20	18	4	0	177
2017-07-14	BG-Lure	Tank	BGS2	2	16:00:00	08:30:00	21.66	77.2	Y	217	1	224	0	0	58	11	20	235	340	1	3	72	40	8	0	1230
2017-07-14	BG-Lure	Tank	PBT	1	16:00:00	08:30:00	21.66	77.2	Y	2	1	9	0	0	13	1	0	4	7	0	0	4	9	0	0	50
2017-07-14	BG-Lure	Tank	BGB	4	16:00:00	08:30:00	21.66	77.2	Y	16	0	1	0	0	7	3	0	14	33	0	0	44	48	0	0	166
2017-07-17	BG-Lure	Tank	BGB	4	16:00:00	08:30:00	21.18	76	N	7	0	5	1	1	26	2	1	45	26	0	0	10	12	2	0	138
2017-07-17	BG-Lure	Tank	BGS2	2	16:00:00	08:30:00	21.18	76	N	92		48	0	2	7	10	3	192	320	0	1	37	24	3	1	740
2017-07-17	BG-Lure	Tank	BGSuna	3	16:00:00	08:30:00	21.18	76	N	0	0	0	0	0	3	0	0	0	0	0	0	3	2	0	0	8
2017-07-17	BG-Lure	Tank	PBT	1	16:00:00	08:30:00	21.18	76	N	0	0	1	0	0	2	1	0	12	11	0	0	1	3	3	0	34
2017-07-18	BG-Lure	Tank	PBT	1	16:00:00	08:30:00	21.96	77	N	0	0	1	3	0	8	0	0	7	0	0	0	0	3	0	0	22
2017-07-18	BG-Lure	Tank	BGB	4	16:00:00	08:30:00	21.96	77	N	131	0	19	1	0	24	11	12	68	251	2	0	33	31	2	0	585
2017-07-18	BG-Lure	Tank	BGS2	2	16:00:00	08:30:00	21.96	77	N	2	0	3	0	0	1	0	0	7	4	0	0	1	4	0	0	22
2017-07-18	BG-Lure	Tank	BGSuna	3	16:00:00	08:30:00	21.96	77	N	22	0	6	2	1	10	7	1	16	37	0	0	13	14	0	0	129
2017-07-19	BG-Lure	Tank	BGSuna	3	16:00:00	08:30:00	20.58	60.2	N	0	0	0	0	0	2	0	0	1	0	0	0	5	3	0	0	11
2017-07-19	BG-Lure	Tank	PBT	1	16:00:00	08:30:00	20.58	60.2	N	0	0	10	0	0	5	0	3	5	0	0	0	0	4	0	0	27
2017-07-19	BG-Lure	Tank	BGB	4	16:00:00	08:30:00	20.58	60.2	N	2	0	0	0	0	7	0	0	1	2	0	0	1	1	0	0	14
2017-07-19	BG-Lure	Tank	BGS2	2	16:00:00	08:30:00	20.58	60.2	N	24	0	12	1	0	4	3	1	70	132	0	0	22	40	0	1	310
2017-07-20	BG-Lure	Tank	BGS2	2	16:00:00	08:30:00	20.52	67.8	N	2	0	0	0	0	0	0	0	1	0	0	0	4	6	0	0	13
2017-07-20	BG-Lure	Tank	BGSuna	3	16:00:00	08:30:00	20.52	67.8	N	58	0	11	3	0	10	6	2	17	25	0	0	8	8	0	0	148
2017-07-20	BG-Lure	Tank	PBT	1	16:00:00	08:30:00	20.52	67.8	N	0	0	1	0	0	0	0	0	0	0	0	0	0	0	0	0	1
2017-07-20	BG-Lure	Tank	BGB	4	16:00:00	08:30:00	20.52	67.8	N	22	0	2	1	0	5	4	1	7	76	0	1	20	11	0	1	151
2017-07-21	BG-Lure	Tank	BGS2	2	16:00:00	08:30:00	21.3	71.2	N	1	0	0	0	0	0	0	0	1	0	0	0	1	1	0	0	4
2017-07-21	BG-Lure	Tank	BGB	4	16:00:00	08:30:00	21.3	71.2	N	73	0	8	0	0	17	14	6	37	181	0	1	14	15	0	1	367
2017-07-21	BG-Lure	Tank	PBT	1	16:00:00	08:30:00	21.3	71.2	N	0	0	0	0	0	0	0	0	0	0	0	0	0	0	0	0	0
2017-07-21	BG-Lure	Tank	BGSuna	3	16:00:00	08:30:00	21.3	71.2	N	22	0	1	0	0	0	4	0	12	45	0	0	4	8	0	2	98
2017-07-23	BG-Lure	Tank	BGB	4	16:00:00	08:30:00	22.48	75	N	3	0	1	1	0	4	0	0	2	2	0	0	5	4	0	2	24
2017-07-23	BG-Lure	Tank	BGS2	2	16:00:00	08:30:00	22.48	75	N	66	0	28	0	1	1	5	1	102	345	2	0	7	7	2	0	567
2017-07-23	BG-Lure	Tank	BGSuna	3	16:00:00	08:30:00	22.48	75	N	0	0	0	0	0	1	0	1	0	1	0	0	5	2	0	0	10
2017-07-23	BG-Lure	Tank	PBT	1	16:00:00	08:30:00	22.48	75	N	0	0	0	0	0	0	0	0	0	0	0	0	0	0	0	0	0
2017-07-24	BG-Lure	Tank	BGSuna	3	16:00:00	08:30:00	22.14	72.8	N	0	0	0	0	0	0	0	0	2	0	0	0	0	0	0	0	2
2017-07-24	BG-Lure	Tank	PBT	1	16:00:00	08:30:00	22.14	72.8	N	0	0	6	1	0	1	0	0	8	2	0	0	1	1	0	0	20
2017-07-24	BG-Lure	Tank	BGB	4	16:00:00	08:30:00	22.14	72.8	N	2	0	1	1	0	2	0	0	1	2	0	0	3	2	0	0	14
2017-07-24	BG-Lure	Tank	BGS2	2	16:00:00	08:30:00	22.14	72.8	N	0	0	0	0	0	0	0	0	2	0	0	0	0	2	0	0	4
2017-07-25	BG-Lure	Tank	PBT	1	16:00:00	08:30:00	22	75	N	1	0	29	2	0	7	1	1	24	4	0	0	0	2	0	0	71
2017-07-25	BG-Lure	Tank	BGSuna	3	16:00:00	08:30:00	22	75	N	118	3	26	0	3	9	41	19	23	476	1	0	12	12	1	0	744
2017-07-25	BG-Lure	Tank	BGS2	2	16:00:00	08:30:00	22	75	N	90	0	56	1	0	15	29	3	54	410	1	2	18	16	1	0	696
2017-07-25	BG-Lure	Tank	BGB	4	16:00:00	08:30:00	22	75	N	14	0	0	0	0	7	7	0	4	74	1	0	13	8	0	0	128
